# Supplementary material for: Management of Acute Radiodermatitis in Non-Melanoma Skin Cancer Patients Using Electrospun Nanofibrous Patches Loaded with Pinus halepensis Bark Extract
Source: Cancers (Basel). 2021 May 26;13(11):2596. doi: 10.3390/cancers13112596 (PMC8199239; doi:10.3390/cancers13112596)
Supplement: Supplementary file 1 [file cancers-13-02596-s001.zip]

Archive with 1 entries (1 files):
- cancers-1214905-supplementary.pdf
